# Supplementary material for: Droplet Digital PCR Enhances Sensitivity of Canine Distemper Virus Detection
Source: Viruses. 2024 Oct 31;16(11):1720. doi: 10.3390/v16111720 (PMC11598849; doi:10.3390/v16111720)
Supplement: Supplementary file 1 [file viruses-16-01720-s001.zip]

Archive with 1 entries (1 files):
- viruses-3235773-supplementary.pdf
